# Supplementary material for: Synergy between Cyclase-associated protein and Cofilin accelerates actin filament depolymerization by two orders of magnitude
Source: Nat Commun. 2019 Nov 22;10:5319. doi: 10.1038/s41467-019-13268-1 (PMC6876572; doi:10.1038/s41467-019-13268-1)
Supplement: Supplementary file 8 — Source Data [file 41467_2019_13268_MOESM8_ESM.xlsx]

## Sheet: Figure 1c
Figure 1c
			Depolymerization rates (subunits/s)
			Srv2 + Cof1	Srv2	Cof1	Control
			33.9547	0.79134	0.42618	0.18918
			40.1288	0.91234	0.51261	0.13079
			55.7896	1.11455	0.45565	0.12612
			51.3644	0.95288	0.45565	0.13079
			43.1384	0.8408	0.51261	0.11236
			36.5618	0.93972	0.47083	0.13582
			35.1128	1.15611	0.39869	0.09196
			35.9777	0.93221	0.3653	0.07882
			45.3637	1.07012	0.29427	0.12612
			49.2484	0.80907	0.3653	0.11319
			34.11	1.07334	0.45565	0.09631
			43.5435	0.89506	0.52969	0.06421
			40.9481	0.96088	0.39869	0.13582
			38.7208	0.90424	0.42618	0.0946
			38.6141	0.7567	0.56958	0.07882
			45.2522	1.03862	0.47083	0.21188
			39.3863	1.14107	0.56958	0.13699
			38.7912	1.05938	0.45565	0.11772
			34.3957	1.12103	0.47083	0.1166
			34.2563	1.36345	0.42618	0.11444
			43.3397	1.051	0.56754	0.11236
			31.3735	1.12103	0.45565	0.10474
			36.6696	1.05938	0.45565	0.16657
			35.8289	1.08923	0.39869	0.14473
			32.9633	1.05938	0.39869	0.17167
			30.8687	0.82464	0.56754	0.11971
			37.6716	0.96603	0.39869	0.17367
			35.9487	1.10352	0.45565	0.13435
			39.2559	0.97017	0.51261	0.09809
			37.2626	0.96603	0.35314	0.1013
			37.2626	1.03481	0.45565	0.07236
			41.7029	1.23314	0.39869	0.15354
			32.1033	0.90086	0.68347	0.23542
			36.2134	0.7419	0.45565	0.1051
			41.2135	1.13508	0.47083	0.08025
			45.2327	0.94589	0.47083	0.22472
			45.5206	0.6663	0.47083	0.16216
			44.0097	0.93972	0.51261
			47.9171	0.96603	0.49661
			42.2824	1.01865	0.55177
			46.7468	0.85667	0.49661
			49.9451	0.91722	0.49661
			46.9743	0.99364	0.55177
			41.3828	0.89025	0.56958
			42.9746	0.82464	0.55177
			46.6877	0.89025	0.32104
			48.0933	0.82464	0.62654
			47.75	0.87311	0.37453
			54.7715	0.91722	0.34174
			48.2805	0.93686	0.48154
			49.0828	0.81806	0.55177
			48.4274	0.80499	0.42804
			41.3828	0.6663	0.37453
			39.9308	1.01865	0.32104
			43.5049	1.051	0.49661
			45.5206		0.37453
			40.0481		0.41199
			50.9888		0.30441
			41.3828		0.36353
			30.6228		0.26754
			47.453		0.37453
			52.0626		0.31159
			38.6698		0.31159
			39.9043		0.36353
			50.0037		0.32104
			43.2638		0.46737
			45.3247		0.44141
			53.6088		0.41547
			45.3883		0.41547
			50.9324		0.41547
			45.9813		0.36353
			60.8085		0.36353
			45.9813		0.46737
			42.9446		0.38624
			42.0835		0.31159
			45.2152		0.51933
			46.0459		0.45775
			39.2791		0.31159
			38.3397		0.42804
			32.4168		0.52969
			50.6735		0.20773
			42.0292		0.38624
			50.9324		0.46737
			42.5995		0.53504
			41.1585		0.36353
			52.9692		0.69555
			57.5182		0.48154
			52.9692		0.38624
			53.7983		0.31159
			54.0729		0.25966
			45.1453		0.58856
			37.8353		0.22071
			40.2702		0.35314
			45.9438		0.41547
			37.8353		0.2759
			44.1417		0.32104
			44.1417		0.46737
			39.5755		0.3653
			44.9032		0.58856
			44.1417		0.39869
			46.6883		0.25966
			50.9909		0.26754
			48.1553		0.36353
			46.7896		0.48708
			51.0395		0.58856
			45.2179		0.44141
			40.8713		0.37453
			42.645		0.31159
			54.0729		0.53504
			52.9692		0.37453
			48.2482
			49.2745
			55.4122
			40.9315
			41.6436
			43.2932
			46.211
			40.6572
			34.001
			48.0828
			41.4663
			47.2385
			38.6241
			36.8781
			44.8421
			46.7389
			46.3857
			41.3114
			51.6376
			36.1154
			41.1585
			44.7811
			43.5205
			41.5447
			42.4859
			44.1417
			46.4652
			48.0828
			49.3784
			49.7477
			47.9802
			45.9438
			41.971
			46.9437
			38.5235
			46.3128
			39.7272
			52.2346
			50.083

## Sheet: Figure 1f
Figure 1f
			Depolymerization rates (subunits/s)
			Cof1+Srv2	Cof1+Srv2+G-actin	Cof1+Srv2+G-actin+Profilin
			52.5	56.08	40.76
			49	59.3	43.37
			53.49	56.38	50.15
			55.12	50.99	47.08
			48.54	47.16	51.11
			48.83	47.78	53.99
			45.8	60.76	60.02
			43.46	52.65	52.1
			51.71	50.63	49.37
			54.84	61.34	66.08
			52.38	52.73	38.27
			65.29	38.95	56
			56.39	51.93	48.91
			68.5	60.9	36.29
			47.46	53.15	37.86
			50.56	66.34	51.63
			44.19	65.78	44.02
			43.48	46.16	34.73
			53.86	55.54	54.48
			59.19	51.93	49.28
			55.15	50.89	48.19
			40.69	60.68	50.11
			52.46	51.07	40.97
			39.26	62.32	25.08
			54.48	47.18	44.45
			43.09	62.32	44.4
			56.61	47.56	41.91
			42.24	62.32	44.45
			59.05	58.98	41.7
			51.07	60.76	42.59
			47.88	70.52	47.28
			58.51	60.59	39.43
			62.45	60.9	30.98
			71.13	54.53	35.16
			54.26	42.11	43.97
			51.3	58.02	56.57
			47.14	49.13	57.96
			53.35	40.39	41.75
			45.14	49.42	46.02
			45.14	54.94	46.91
			56.2	58.58	45.93
			52.13	50.04	60.23
			60.64	43.14	42.04
			45.96	65.78	48.81
			57.45	48.04	47.57
			41.17	55.28	34.62
			62.97	39.66	39.01
			46.56	47.27	65.83
			71.82	53.15	52.52
			38.55	57.6	51.63
			36.93	64.71	46.09
			45.56	76.7	51.63
			58.56	55.05	53.41
			59.09	49.42	51.02
			68.69	56.98	40.15
			47.55	58.07	35.62
			54.26	52.8	43.37
			62.92	56.9	50.69
			51.93	47.27	53.69
			44.52	48.47	56.57
			41.49	46	45.36
			44.96	63.8	42.97
			57.45	50.63	61.95
			33.65	61.24	42.59
				57.64	45.76
				60.37	42.59
				60.68	44.64
				55.54	45.27
				52.73	39.52
				52.35	60.4
				53.59	41.3
				29.8	34.52
				57.64	42.45
				59.82	39.24
				63.43	47.08
				52.65	45.5
				59.2	42.45
				60.83	38.02
				49.85	45.5
				52.73	51.23
				48	47.5
				38.71	52.49
				48.25	53.84
					53.8

## Sheet: Figure 2c
Figure 2c
			Depolymerization rates (subunits/s)
			Cof1+ Srv2	Cof1 + Srv2-90	Srv2	Srv2-90	Cof1	Control
			33.95	0.39	0.79	0.16	0.43	0.19
			40.13	0.39	0.91	0.15	0.51	0.13
			55.79	0.38	1.11	0.24	0.46	0.13
			51.36	0.42	0.95	0.24	0.46	0.13
			43.14	0.43	0.84	0.21	0.51	0.11
			36.56	0.49	0.94	0.19	0.47	0.14
			35.11	0.43	1.16	0.15	0.4	0.09
			35.98	0.49	0.93	0.16	0.37	0.08
			45.36	0.74	1.07	0.2	0.29	0.13
			49.25	0.42	0.81	0.22	0.37	0.11
			34.11	0.55	1.07	0.23	0.46	0.1
			43.54	0.39	0.9	0.19	0.53	0.06
			40.95	0.38	0.96	0.23	0.4	0.14
			38.72	0.55	0.9	0.2	0.43	0.09
			38.61	0.54	0.76	0.18	0.57	0.08
			45.25	0.42	1.04	0.29	0.47	0.21
			39.39	0.34	1.14	0.26	0.57	0.14
			38.79	0.66	1.06	0.22	0.46	0.12
			34.4	0.81	1.12	0.17	0.47	0.12
			34.26	0.41	1.36	0.16	0.43	0.11
			43.34	0.37	1.05	0.2	0.57	0.11
			31.37	0.26	1.12	0.18	0.46	0.1
			36.67	0.09	1.06	0.18	0.46	0.17
			35.83	0.44	1.09	0.24	0.4	0.14
			32.96	0.34	1.06	0.2	0.4	0.17
			30.87	0.59	0.82	0.18	0.57	0.12
			37.67	0.45	0.97	0.21	0.4	0.17
			35.95	0.42	1.1	0.22	0.46	0.13
			39.26		0.97	0.16	0.51	0.1
			37.26		0.97	0.28	0.35	0.1
			37.26		1.03	0.21	0.46	0.07
			41.7		1.23	0.24	0.4	0.15
			32.1		0.9	0.25	0.68	0.24
			36.21		0.74	0.26	0.46	0.11
			41.21		1.14	0.31	0.47	0.08
			45.23		0.95	0.26	0.47	0.22
			45.52		0.67	0.22	0.47	0.16
			44.01		0.94	0.16	0.51
			47.92		0.97		0.5
			42.28		1.02		0.55
			46.75		0.86		0.5
			49.95		0.92		0.5
			46.97		0.99		0.55
			41.38		0.89		0.57
			42.97		0.82		0.55
			46.69		0.89		0.32
			48.09		0.82		0.63
			47.75		0.87		0.37
			54.77		0.92		0.34
			48.28		0.94		0.48
			49.08		0.82		0.55
			48.43		0.8		0.43
			41.38		0.67		0.37
			39.93		1.02		0.32
			43.5		1.05		0.5
			45.52				0.37
			40.05				0.41
			50.99				0.3
			41.38				0.36
			30.62				0.27
			47.45				0.37
			52.06				0.31
			38.67				0.31
			39.9				0.36
			50				0.32
			43.26				0.47
			45.32				0.44
			53.61				0.42
			45.39				0.42
			50.93				0.42
			45.98				0.36
			60.81				0.36
			45.98				0.47
			42.94				0.39
			42.08				0.31
			45.22				0.52
			46.05				0.46
			39.28				0.31
			38.34				0.43
			32.42				0.53
			50.67				0.21
			42.03				0.39
			50.93				0.47
			42.6				0.54
			41.16				0.36
			52.97				0.7
			57.52				0.48
			52.97				0.39
			53.8				0.31
			54.07				0.26
			45.15				0.59
			37.84				0.22
			40.27				0.35
			45.94				0.42
			37.84				0.28
			44.14				0.32
			44.14				0.47
			39.58				0.37
			44.9				0.59
			44.14				0.4
			46.69				0.26
			50.99				0.27
			48.16				0.36
			46.79				0.49
			51.04				0.59
			45.22				0.44
			40.87				0.37
			42.64				0.31
			54.07				0.54
			52.97				0.37
			48.25
			49.27
			55.41
			40.93
			41.64
			43.29
			46.21
			40.66
			34
			48.08
			41.47
			47.24
			38.62
			36.88
			44.84
			46.74
			46.39
			41.31
			51.64
			36.12
			41.16
			44.78
			43.52
			41.54
			42.49
			44.14
			46.47
			48.08
			49.38
			49.75
			47.98
			45.94
			41.97
			46.94
			38.52
			46.31
			39.73
			52.23
			50.08

## Sheet: Figure 2d
Figure 2d
			Depolymerization rates (subunits/s)
			Srv2 +Cof1	N-Srv2 +Cof1	Srv2	N-Srv2
			33.95	37.55	0.72	0.94
			40.13	39.08	1.2	1.22
			55.79	38.26	0.78	1.32
			51.36	41.58	0.88	0.42
			43.14	47.19	0.98	1.03
			36.56	36.8	1.1	1.06
			35.11	41.05	1.09	1.28
			35.98	29.57	1.32	0.99
			45.36	36.35	1.06	1.39
			49.25	42.61	0.76	1.05
			34.11	48.15	1.02	0.95
			43.54	33.24	0.95	1.05
			40.95	42.63	0.98	1.14
			38.72	35.4	0.99	0.71
			38.61	38.59	0.78	0.99
			45.25	30	0.91	1.02
			39.39	42.02	0.78	1.04
			38.79	46.96	0.9	1.01
			34.4	29.85	0.8	0.92
			34.26	38.7	0.76	1.15
			43.34	35.17	0.9	1.21
			31.37	44.92	0.81	0.67
			36.67	51.6	0.76	1.21
			35.83	45.52	1.28	1.16
			32.96	37.47	1.07	1.18
			30.87	47.89	1.14	1.26
			37.67	47.51	0.99	1.32
			35.95	40.32	0.74	1.16
			39.26	39.08	0.82	0.98
			37.26	38.77	0.72	0.72
			37.26	50.14	0.96	1.16
			41.7	34.51	0.99	1.09
			32.1	37.41	1.05	1.09
			36.21	40.6	0.57	0.59
			41.21	47.55	0.76	0.78
			45.23	53.75	0.72	1.09
			45.52	59.41	0.96	0.71
			44.01	52.72	0.9	0.76
			47.92	50.49	1.19	0.88
			42.28	51.65	0.96	0.92
			46.75	49.28	1.07	1.22
			49.95	49.08	1.01	1.02
			46.97	47.11	1.01	0.97
			41.38	48.11	0.84	0.84
			42.97	40.79	0.62	1.13
			46.69	44.14	0.96	0.99
			48.09	43.42	0.82	1.28
			47.75	58.87	0.69	1.05
			54.77	56.58	1.36	0.82
			48.28	44.49	1.02	1.02
			49.08	42.7	0.9	1.16
			48.43	43.42	1.2	1.12
			41.38	44.66	0.82	1.1
			39.93	46.99	0.92	1.32
			43.5	47.65	0.99	0.77
			45.52	44.55	1.08	1.12
			40.05	48.33	0.88	1.07
			50.99	46.83		0.97
			41.38	45.64		1.02
			30.62	49.05		1.16
			47.45	48.18		1.12
			52.06	42.97		1.22
			38.67	48.07		1.08
			39.9	46.81		1.3
			50	57.34		1.07
			43.26	52.98		0.88
			45.32	57.68		1.06
			53.61	45.74		1.12
			45.39	51.88
			50.93	45.19
			45.98	52.1
			60.81	51.23
			45.98	41.27
			42.94	42.09
			42.08	41.58
			45.22	47.82
			46.05	43.58
			39.28	42.15
			38.34	50.45
			32.42	43.13
			50.67	43.07
			42.03	36.43
			50.93	41.6
			42.6	42.22
			41.16	47.29
			52.97	49.57
			57.52	46.63
			52.97	41.96
			53.8	46.21
			54.07	38.55
			45.15	42.24
			37.84	39.43
			40.27	42.02
			45.94	43.58
			37.84	42.2
			44.14	44.76
			44.14	47.65
			39.58	42.92
			44.9	47.57
			44.14	42.56
			46.69	46.47
			50.99	46.57
			48.16	47.09
			46.79	40.99
			51.04	50.38
			45.22	39.43
			40.87
			42.64
			54.07
			52.97
			48.25
			49.27
			55.41
			40.93
			41.64
			43.29
			46.21
			40.66
			34
			48.08
			41.47
			47.24
			38.62
			36.88
			44.84
			46.74
			46.39
			41.31
			51.64
			36.12
			41.16
			44.78
			43.52
			41.54
			42.49
			44.14
			46.47
			48.08
			49.38
			49.75
			47.98
			45.94
			41.97
			46.94
			38.52
			46.31
			39.73
			52.23
			50.08

## Sheet: Figure 2e
Figure 2e
			Depolymerization rates (subunits/s)
			Cof1	Twf1	Twf1+ N-Srv2	Cof1+ N-Srv2	Cof1+ Twf1+ N-Srv2
			0.72	1.49	5.85	20.04	27.59
			0.93	2.05	5.63	19.19	26.49
			0.96	2.19	7.32	24.72	25.38
			0.88	1.94	5.6	32.2	44.82
			0.72	1.93	4.82	25.43	29.8
			0.86	1.99	6.62	17.35	33.9
			0.78	1.61	7.95	25.77	30.78
			0.72	2.12	7.79	20.5	22.41
			0.91	1.28	5.54	23.96	17.22
			0.91	1.2	6.2	29.07	29.8
			0.57	1.64	5.79	32.67	29.13
			0.88	1.99	5.95	29.57	30.38
			0.64	1.82	6.36	27.98	23.54
			0.63	2.32	6.79	12.34	36.74
			0.72	1.93	4.51	29.32	25.16
			0.82	1.32	6.05	30.02	24.21
			0.71	1.44	4.88	23.33	21.76
			0.94	1.71	5.3	35.7	24.49
			0.63	2.25	2.91	20.03	27.15
			0.94	2.05	4.14	35.6	27.75
			0.82	1.44	4.69	24.28	23.96
			0.72	1.61	6.49	29.63	14.61
			0.82	2.33	7.22	19.65	27.24
			0.78	1.32	3.74	18.21	31.58
			0.71	1.77	5.72	22.7	26.49
			0.55	1.66	5.07	26.12	18.66
			0.8	1.12	5.68	20.69	27.43
			0.55	1.32	7.67	27.47	27.15
			0.78	1.61	6.62	18.42	23
			0.82	1.49	4.24	26.48	26.49
			0.86	1.82	6.97	45.4	28
			0.94	1.61	6.35	28.98	26.49
			0.55	1.41	4.32	36.85	24.28
			0.94	1.44	4.97		26.49
			0.71	0.96	7.88		35.31
			0.91	1.49	7.03		27.54
			0.86	2.05	5.03		19.35
			0.78	1.28	6.76		35
			0.86	1.88	8.32		28.47
			0.63	1.16	7.52		25.68
			0.82	1.59	4.41		25.91
			0.5	1.49	6.82		25.54
			0.8	1.44	5.58		34.7
			0.76	1.71	7.81		31.78
			1.1	1.28	5.17		29.23
			0.96	1.44	8.32		28.25
			1.02	1.66	6.89		25.5
			0.72	2.39	4.24		21.92
			0.71	1.77	5.03		15.89
			0.71	1.28	5		23.03
			0.74	2.05	7.67		45.02
			0.82	1.49	6.46		29.27
			0.78	2.56	7.5		25.68
			0.62	2.19	7.62		21.67
			0.78	1.44	7.42		25.5
			0.71	1.2	5.63		28.89
			0.98	2.65	6.45		28.97
			0.86	1.54	5.99		20.03
			0.95	1.41	4.59		24.39
			0.82	2.46	7.32		26.49
			1.02	1.49	6.47		10.3
			0.49		4.69		34.05
			0.64		6.8		27.2
			0.63		6.35		29.71
			0.74		6.49		32.03
			0.78		8.95		11.35
			0.78		6.35		34.51
			0.94		8.02		23.75
					7.22		30.02
					7.79		19.74
					6.62
					6.48
					5.95
					5.83
					6.2
					7.57
					4.59

## Sheet: Figure 2f
Figure 2f
		Depolymerization rates (subunits/s)
			[N-Srv2] (nM)
			0.25 nM	0.5 nM	3.9 nM	7.8 nM	10.3 nM	12.9 nM	25.8 nM	51.7 nM	103.3 nM	258.3 nM	387.5 nM	516.7 nM
			0.9	0.82	3.72	7.85	11.97	7.83	19.2	28.19	42.8	54.12	70.63	54.07
			0.83	1.18	3.64	6.05	12.06	7.06	17.79	18.88	46.01	52.97	58.65	48.4
			0.78	0.85	3.19	8.83	8.27	8.19	17.07	29.55	44.88	52.97	41.82	52.97
			0.69	0.72	2.39	4.29	11.77	8.19	17.22	40.52	35.89	58.86	58.65	55.09
			0.82	0.93	2.72	4.97	11.85	8.19	9.52	27.75	42.66	44.82	54.36	61.8
			0.73	0.86	2.65	7.81	9.42	8.19	17.52	27.6	38.86	49.85	49.55	48.06
			0.71	0.99	3.72	4.75	11.68	7.85	14.64	29.53	41.21	54.01	58.27	49.44
			0.71	1.18	2.41	5.81	9.61	7.63	17.39	29.24	42.93	40.18	45.03	59.35
			0.77	0.86	2.3	4.63	12.55	9.78	17.92	32.47	49.22	50.32	40.75	57.04
			0.84	0.93	2.82	5.43	9.42	8.56	15.35	27.97	48.89	43.99	60.03	66.91
			0.61	0.59	3.1	4.75	10.23	5.48	15.48	30	34.1	45.3	49.19	59.33
			0.8	0.96	2.73	4.52	11.86	7.67	14.99	20.67	47.11	55.69	55.83	45.3
			0.45	0.93	2.42	6.44	13.94	8.77	15.03	23.02	37.9	56.09	47.67	31.19
			0.84	0.66	3.4	3.97	9.59	7.5	15.89	25.57	41.8	45.18	54.8	47.8
			1.16	0.66	2.44	4.52	10.94	10.19	21.92	23.04	39.8	48.21	43.62	50.82
			0.61	1.09	3	4.2	10.94	9.46	17.17	21.14	35.29	47.19	41.05	53.88
			0.55	0.66	3.3	2.91	11.77	8.77	16.85	25.27	38.91	59.97	52.97	54.86
			0.86	0.59	2.53	4.41	10.88	6.15	20.77	26.07	38.64	62.43	54.93	51.87
			0.71	0.61	3.9	3.88	11.28	6.49	17.97	32.9	48.49	51.26	54.93	50.32
			0.83	0.66	3.03	2.91	9.65	9.42	12.85	22.5	42.94	47.09	58.45	63.56
			0.67	0.52	2.58	3.48	11.02	7.06	13.48	23.28	37.45	36.49	50.67	57.38
			1.19	0.72	2.65	4.41	13.71	6.94	14.97	19.05	33.14	60.69	59.8	61.4
			0.73	0.99	2.72	1.94	14.93	7.06	14.07	21.1	42.31	49.61	51.46	59.81
			0.99	1.06	2.79	5.77	13.36	7.67	14.07	23.39	41.84	52.02	50.03	51.2
			1.09	0.96	2.72	4.75	12.42	6.94	13.03	18.8	42.31	55.86	51.37	39.03
			0.67	0.86	2.67	5.49	12.61	9.13	13.47	18.88	43.95	40.09	50.03	55.83
			0.61	0.75	2.71	5.43	10.93	6.71	20.44	16.42	40.13	52.97	27.64	52.97
			0.76	0.79	2.17	5.3	9.76	8.12	17.66	18.34	46.44	56.43	50.11	35.9
			0.71	0.79	3.44	3.4	10.17	7.45	15.42	18.92	37.55	52.97	48.56	37.84
			0.71	0.99	2.81	4.2	10.92	20.53	17.93	19.45	42.04	60.54	41.05	52.14
			0.67	0.72	2.72	5.09	12.32	17.41	13.45	16.36	43.04	47.09	29.13	53.47
			0.73	0.93	2.89	10.46	11.23	13.13	16.85	19.78	37.7	51.17	35.88	48.46
			0.71	0.75	3.03	9.3	12.63	18.02	15.8	18.2	35.98	59.71	62.05
			0.78	0.79	3.41	7.69	11.02	7.72	19.01	16.51	40.53	46.5	42.06
			0.7	0.96	3.43	8.32	10.59	10.26	16.3	20.82	45.86	57.04	46.92
			0.65	0.81	3.15	8.88	10.59	15.41	13.63	22.58	47.49	52.97	54.68
			0.8	0.72	2.42	7.94	6.73	11.08	14.02	19.87	39.7	41.82	41.82
			0.69	0.82	3.53	9.89	9.05	11.65	17.14	17.89	43.08	44.61	43.84
			0.88	0.79	3.4	7.2	8.43	18.46	12.82	20.52	43.6	30.39	43.21
			0.73	0.79	3.2	9.96	11.74	14.14	18.8	18.56	44.59	22.54	63.16
			0.83	0.66	2.99	9.09	10.94	15.5	16.44	13.48	41.47	43.76
			0.71	0.79	3.53	7.93	9.8	15.46	16.36	16.05	43.6	35.44
			0.72	0.86	2.71	10.2	10.02	15.86	18.04	18.02	45.74	44.67
			0.76	0.72	2.47	8.61	12.61	8.5	16.05	18.64	40.62	32.98
			0.61	0.66	3.8	8.45	9.23	15.37	15.55	16.29	33.3	34.71
			0.49	0.79	2.99	6.28	10.59	16.63	14.59	16.73	39.79	40.56
			0.62	0.52	4.37	8.18	8.78	15.91	11.77	17.85	42.59	32.2
			0.61	0.72	3.09	9.35	10.59	12.79	16.63	19.18	43.25	36.43
			0.73	0.52	3.8	10.85	11.11	18.46	15.97	14.74	44.14	38.63
			0.55	0.76	3.53	11.19	12.29	13.13	17.47	17.11	41.54	27.62
			0.69	0.61	2.93	9.96	11.22	19.26	18.54	12.48	39.79	38.11
			0.77	0.52	3.07	13.49	10.05	16.3	14.78	17.92	45.36	36.63
			0.8	0.93	2.81	9.67	9.57	7.34	15.55	23.17	47.93	33.65
			0.71	0.79	3.4	7.34	9.57	13.47	18.15	17.46	38.32	46.2
			0.82	0.72	3.07	13.85	9.99	13.19	12.75	20.85	33.64	34.6
			0.68	0.72	2.72	10.98	9.9	15.49	14.67	23.22	36.49	40.48
			0.78	1.03	2.75	9.4	10.28	19.39	17.27	23.59	30.43	38.36
			0.67	0.93	3.26	8.34	12.55	15.15	17.5	23.11	28.25	32.04
			0.83		3.2	8.45	9.95	11.31	13.49	17.61	39.35	38.42
			0.73		3.11	7.23	8.59	15	15.97	20.5	38.4	44.35
			0.61		3.24	9.59	11.8	13.74	14.5	18.87	37.08	34.68
			0.61		3.44	8.36	11.74	12.56	17.17	16.57	36.24	36.23
			0.61		2.92	10.76	11.22	12.56	18.42	21.34	40.93	34.07
			0.89		2.81	6.15	12.52	13.19	13.78	17.52	49.36	39.81
			1.18		2.68	6.42	11.06	10.8	21.52	15.97	33.98	45.22
			0.61		3.94	10.98	8.94	8.66	13.87	18.99	32.26	44.87
			0.47		2.67	7.18	10.37	5.54	13.8	20.93	31.58	43.66
			0.86		2.67	6.53	9.35	8.19	13.71	16.88	30.64	46.96
			0.8		2.9	8.24	11.56	15.62	13.24	15.7	33.62	38.97
			0.67		3.27	7.66	7.89	11.65	20.86	16.85	38.07	42.88
			0.61		3.9	8.73	10.81	13.62	13	21.61	37.08	48.96
			0.72		2.77	6	11	14.62	18.39	15.92	38.19	26.3
			1.09		2.21	8.54	11.71	10.31	19.12	15.21	33.11	33.38
			0.67		2.94	8.75	10.74	16.05	16.85	12.66	29.97	33.16
			0.92		2.77	9.48	11.45	13.71	15.6	16.83	22.7	45.85
			0.86		3.01	8.16	13.06	5.94	15.24	16.21	41.1	37.3
			0.92		3.15	10.76	12.29	15.99	16.37	16.82	38.33	34.71
			0.92		2.8	7.28	7.19	13.87	8.21	22.69	33.24	30
			0.67		2.67	6.07	10.59	22.8	11.19	16.2	37.22	35.75
			0.89		3.15	8.88	10.27	9.54	13.69	19.13	34.05	36.42
			0.55		3.15	9.75	10.59	11.38	17.75	19.2	32.79	31.41
			0.55		2.03	7.92	13.62	11.31	17.49	24.08	24.21	37.3
			0.73		2.82	8.15	10.8	15.5	17.81	19.49	35.05	36.37
			0.58		2.9	8.6	11.42	11.36	19.6	20.55	28.09	37.3
			0.61		3.53	7.37	9.23	13.13	13.96	20.18	30.05	39
			0.49		2.85	11.14	11.56	8.54	16.77	19.22	31.45	44.21
			0.67		3.38	8.49	9.84	5.38	17.07	19.13	32.12	44.02
			0.95		3.08	8	10.59	8.54	11.64	13.24	30.02	47.96
			0.55		2.52	7.96	8.32	8.97	19.69	16.08	31.69	39.23
			0.71		3.05	6.75	10.05	8.97	15.65	15.61	32.43	44.09
			0.67		2.45	7.48	11.85	8.83	12.19	21.32	27.45	39
			0.63		3.12	9.36	12.15	6.05	20.32	21.19	41.34	38.79
			0.93		2.8	9.13	9.11	9.83	13.51	22.23	38.95	41.03
			1		3.03	8.88	7.82	6.83	19.26	21.81	34.37	39.97
			0.7		2.77	8.69	9.02	12.33	12.36	18.48	35.53	41.61
			0.5		3.43	7.45	8.06	7.86	21.06	21.67	32.24	38.05
			0.67		2.62	9.18	13.66	8.99	17.65	17.44	34.28	41.23
			0.88		2.99	7.68	11.08	9.46	14.26	24.42	28.52	36.29
			0.61		3.15	9.4	10.59	5.79	18.09	18.42	20.47	42.53
			0.58		3.53	7.91	6.57	8.54	14.33	16.97	20.73	43.96
			0.8		2.43	8.57	11.1	9.53	13.38	16.71	20.09	49.74
			0.55		3.92	8.88	11.44	8.83	18.14	16.21	30.76	40.33
			0.61		2.39	8.71	10.59	6.62	20.84	18.62	33.35	44.98
			0.55		3.42	9.57	9.79	9.27	19.33	13.24	29.43	44.25
			0.98		3.3	7.58	9.3	10.83	15.66	16.97	29.43	53.84
			0.58		3.01	6.32	12.41	7.69	18.49	19.04	32	46.22
			0.92		4	7.87	6.99	10.25	17.13	21.72		40.08
			0.88		3.53	8.1	8.47	7.86	16.55	17.66		52.72
			0.86		2.35	9.63	11.62	8.39	15.71	18.54		58.39
			0.73		3.06	7.1	11.63	7.31	15.07	19.19		57.89
			0.61		3.09	9.18	9.58	6.18	15.48	12.31		47.49
			0.92		3.53	7.91	11.11	9.46	20.7	15.89		57.06
			0.78		2.75	8.15	11.63	9.27	19.9	15.2		55.57
			0.86		2.91	8.21	10.19	8.39	22.39	21.76		51.86
			0.67		2.88	11.84	11.2	9.1	24.73	18.84		33.92
			0.81		3.35	6.61	9	8.34	21.05	13.98		38.77
			0.73		4.01	8.5	8.78	9.71	13.76	19.58		56.54
			0.71		2.88	8.38	9.29	7.45	21.94	20.53		43.42
			0.61		2.67	10.12	7.48	8.39	17.09	16.97		44.41
			0.78		3.04	8.4	9.63	11.38	20.03	14.71		33.4
			0.55		4	9.5	13.8	7.54	18.91	15.89		41.13
			0.69		3.53	8.45	10.59	12.55	16.44	20.37		42.38
			0.8		2.41	8.63	10.91	13.48	18.76	16.04		42.02
			0.67		2.35	6.95	9.39	5.47	23.09	22.25		44.73
			0.73		3.87	8.88	9.91	10.91	15.22			42.33
			0.61		3.62	10.3	13.5	10.84	15.01			49.93
			0.67		3.53	8.56	9	12.8	15.38			53.7
			0.86		2.57	9.15	9.93	10.59	19.9			38.59
			0.5		2.65	8.88	9.13	9.39	17.01			54.67
			0.39		2.56	9.81	13.32	7.52	21.74			45.23
			0.6		2.84	9.03	9.17	10.25	19.35			43.42
			0.61		3.94	7.63	10.77	5.88	21.56			42.41
			0.67		2.65	8.12	11.37	10.59	12.77			45.03
			0.43		2.6	6.29	12.91	6.25	13.38			40.14
			0.73		3.03	7.74	11.54	6.99	20.09			49.28
			0.99		2.08	7.89	12.22	9.84	16.24			46.76
			0.76		2.72	7	13.48	10.21	23.79
			0.61		3.28	8.53	10.26	7.18	19.76
			0.86		3.4	8.51	9.33	11.96	18.98
			0.89		3.24	7.69	14.24	11.77	19.93
			0.58		2.48	7.27	10.73	9.74	17.22
			0.73		3.4	7.02	7.43	7.53	19.51
			0.73		3.08	7.53	11.54	10.81	12.68
			0.65		3.65	5.79	8.56	7.13	19.19
			0.67		3.12	7.3	9.13	8.24	19.97
			0.55		2.65	7.15	12.02	5.09	15.92
			0.8		2.08	8.74	9.84	11.03	17.88
			0.73		3.67	9.56	9.63	7.99	14.89
			0.67		3.07	8.72	11.38	7.94	14.78
			0.92		2.6	7.91	8.63	9.08	18.66
			0.61		2.6	6.21	9.55		17.3
			0.55		2.75	7.59	9.95		16.75
			0.55		3.53	7.27	10.09		17.22
			0.63		2.74	9.88	11.85		16.78
			0.67		2.8	10.42	11.83		16.09
			1.05		2.09	7.16	8.43		18.51
			0.55		3.71	7.52	10.44		18.89
					3.53	10.25	10.38		16.48
					2.77	8.54	12.78		20.32
					2.54	8.88	13.96		20.81
					2.69	10.02	10.41		22.15
					2.45	8.74	10.78		19.51
					3.27	9.39	11.14		21.82
					1.93	7.63	8.96		20.35
					2.51	6.57	12.48		20.49
					2.09	8.17	11.06		19.51
					2.92	7.89	10.79		16.09
					2.26	9.1	11.16		16.54
					2.63	7.5	10.59		23.85
					2.53	10.46	9.86		20.01
					2.57	9.36	10.02		19.97
					3.65	10.7	11.86		21.67
					2.6	8.17	6.71		21.9
					2.56	10.99	7.3		15.89
					2.34	7.17	11.5		17.37
					2.77	8.88	8.4		19.51
					2.38	9.32	8.72		15.74
					2.19	8.54	9.78		17.37
						8.18	10.97		13.55
						8.25	8.12		15.74
						9.15	11.5		16.67
						8.38	10.59		18.39
						7.2	9.65		15.02
						8.54	12.71
						11.84	10.59
						10.95	9.89
						8.45	8.79
						7.89	11.41
						6.95	7.33
						8.62	9.63
						7.61	8.61
						8.57	5.53
						6.85	10
						10.36	10.59
						9.99	9.13
						7.64	12.29
						7.67	9.93
						8.08	10.35
						8.14	10.59
						10.97	10.23
						8.88	8.13
						9.13	13.34
						6.54	8.32
						7.25	5.7
						9.74	9.64
						9.06	10.3
						7.8	10.1
						10.76	9.01
						7.99	10.59
							11.28
							7.81
							10.18
							9.71
							11.47
							9.61
							11.8
							8.08
							13.24
							11.06
							9.84
							7.13
							10.77
							11.51
							9.47
							11.32
							10.83
							10.59
							8.99
							10.11
							12.32
							11.39
							11.56
							8.39
							10.12
							9.08
							9.5
							12.03
							9.69
							13.13
							8.32
							14.26
							10.38
							8.73
							10.98
							8.76
							9.79
							10.83
							10.43
							11.47
							7.65
							7.87
							11.39
							8.05
							8.41
							8.53
							12.02
							11.56
							11.2
							10.13
							13.01
							8.91
							9.81

## Sheet: Figure 3a
Figure 3a
			Depolymerization rates (subunits/s)
			ADF + N-CAP1	Cofilin-1 + N-CAP1	N-CAP1	ADF	Cofilin-1	Control
			44.42	27.88	0.74	2.47	0.6	0.34
			47.68	32.38	0.61	1.47	0.88	0.26
			45.76	33.32	0.68	1.71	1.15	0.1
			40.46	31.2	0.57	2.03	0.93	0.22
			46.5	32.28	0.69	2.92	0.84	0.17
			52.11	40.39	0.66	1.97	0.71	0.16
			41.89	35.28	0.66	1.74	0.91	0.22
			42.62	27.1	0.59	2.37	0.78	0.18
			44.61	32.04	0.75	2.65	0.75	0.19
			40.35	37.97	0.66	1.99	0.84	0.24
			52.18	36.18	0.67	2.45	0.88	0.16
			42.77	31.67	0.71	1.83	0.69	0.2
			46.47	33.25	0.69	2	0.93	0.1
			45.61	30.89	0.69	1.93	0.88	0.18
			44.14	32.42	0.74	2	0.97	0.13
			42.8	35.76	0.77	2.29	0.94	0.18
			42.92	36.31	0.44	2.33	0.7	0.17
			40.94	40.39	0.84	2.37	1.2	0.18
			46.88	35.35	0.67	2.24	0.84	0.15
			55.98	28.32	0.71	2.65	0.7	0.12
			52.55	31.9	0.61	2.4	1.12	0.18
			39.54	37.97	0.78	1.86	0.85	0.14
			57.58	30.97	0.85	1.8	0.79	0.19
			44.72	30.64	0.77	2.29	0.97	0.14
			49.99	35.97	0.83	1.95	0.88
			46.22	38.63	0.78	1.9	0.81
			39.9	35.63	0.59	1.73	0.69
			41.74	33.36	0.83	2.46	0.96
			51.21	33.5	0.57	2.05	0.93
			49.4	43.16	0.68	2	0.85
			38.08	30.18	0.67	2.08	0.98
			57.34	29.65	0.56	2.1	0.98
			52.82	29.98	0.54	1.65	0.93
			44.83	30.08	0.77	1.61	0.96
			48.65	25.96	0.67	1.77	1.07
			41.77	24.58	0.53	1.94	0.78
			49.55	24.43	0.43	1.89	0.95
			47.4	28.7		2.14	0.76
			51.7	27.57		2.08	0.66
			46.22	24.35		2.56	0.95
			47.82	28.3		1.99	0.76
			47.4	30.39		2.16	0.62
			49.41	25.57		1.95	0.71
			42.18	21.87		2.04	0.76
			48.58	26.41		2.43	0.83
			44.63	23.08		2.1	0.76
			56.52	33.47		2.34	0.78
			43.82	28.74		1.97	0.76
			56.54	23.88		1.95	1.12
			42.23	31.85		1.94	1.06
			49.06	26.31		2	0.86
			46.98	27.16		2.12	0.78
			50.82	31.59		1.82	0.86
			41.99	29.09		1.9	0.76
			53.54	30		2.04	0.83
			46.61	25.37		2.02	0.7
			49.44	18.64		2.33	0.76
			41.19	24.41		2.09	0.98
			43.89	24		2.25	1.06
			47.7	28.03		2.1	0.83
			49.4	25.63		2.05	0.91
			42.37	22.25		1.99	0.61
			50.35	25.45		2.47	0.83
			49.22	28.58		1.77	0.99
			49.42	28.31		1.88	0.88
			47.6	26.54		1.61	0.97
			51.45	28.14		1.66	0.94
			46.21	22.88		1.94	1
			47.79	27.55		2.19	1.05
			49.69	23.04		2.01	0.91
			41.97	28.94		1.73	0.98
			45.72	23.54		1.9	0.94
			49.22	25.54		2	0.81
			46.7	26.79		1.65	0.85
			47.31	25.64		2.32	1.05
			52.2	27.89		1.99	0.81
			49.44	27.21		1.88	0.88
			56.32	26.27		1.36	0.93
			42.44	27.58		1.84	0.87
			44.69	27.86		1.77	0.81
			48.53	29.3		2.17	0.65
			51.55	27.75		2.02	0.9
			48.26	24.65		1.83	0.99
			51.68	27.54		1.44	0.77
			59.29	24.25		2.08	0.95
			49.59	31.07		2.03	0.85
			58.53	26.62		1.94	0.78
			55.12	24.19		2.1	0.93
			57.68	28.14		1.66	0.86
			51.8	28.19		1.83	0.82
			45.46	22.31		1.4	0.76
			52.91	25.79		1.54	0.83
			45.83	22.53		1.99	0.94
			58.57	26.67		1.7	0.9
			51.35	26.53		1.83	0.93
			51.25	21.89		1.88	0.75
			52.2	30.14		2.16	0.95
			41.23	29.88		1.96	0.85
			47.55	31.84		1.89	0.75
			45.77	24.52		1.67	0.84
			43.45	27.8		1.65	0.94
			45.14	22.89		2	1.12
			62.37	29.18		1.77	0.76
			49.64			1.94	0.68
			42.72			1.98	1.03
			48.36			2.47	1.06
			44.43			2.08	1
			50.9			2.33	0.84
			48.23			1.91	0.84
			48.71			2.32	1.09
			52.92			2.35	1
			43.18			2.16	0.97
			44.03			1.79	0.88
			47.4			1.67	1.06
			49.23			1.57	1.09
			53.05			1.7	1.03
			52.97			1.98	0.99
			50.11			2.08	0.84
			49.96			1.81	0.92
			45.86			2.21	0.9
			41.32			1.75	0.87
			40.97			2.65	1
			46.72			2.23	0.68
			48.7			2.17	1
			43.51			1.94	0.99
			48.92			2.24	0.79
			50.56			1.79	0.81
			42.05			2.42	0.75
			46.16			2.03
			40.9			1.87
			51.48
			50.63
			54.61
			52.21
			47.6
			44.32
			52.36
			57.4
			48.98
			51.26
			58.1
			50.93
			50.83
			51.78

## Sheet: Figure 3b
Figure 3b
			Depolymerization rates (subunits/s)
			No Pi	With Pi	Sulphate
			32.94	23.54	16.85
			32.04	28.52	35.31
			40.15	18.76	41.45
			42.61	28.89	34.05
			36.78	33.9	25.71
			32.79	34.7	23.17
			43.87	21.01	25.33
			37.18	30.27	23.1
			37.94	25.49	27.31
			34.14	44.91	23.89
			24.49	37.08	33.24
			22.79	26.49	30.7
			24.93	29.6	34.05
			42.3	46.35	23.54
			32.21	30.02	28.79
			29.3	29.54	28.04
			31.16	36.53	28.29
			32.6	22.95	28.59
			27.37	24	34.85
			32.79	23.7	23.31
			33.46	27.24	18.18
			29.43	33.3	28.04
			35.5	27.5	23.41
			25.63	24.88	35.75
			26.49	31.78	29.94
			30.08	29.94	20.99
			33.9	28.69	32.06
			31.01	37.32
			32.66	38.26
			26.49	38.03
			33.48	37.24
			36.51	21.81
			23.41	19.6
			14.09	27.26
			22.92	27.22
			32.16	27.4
			27.41	31.36
			35.09	38.78
			30.9	35.57
			45.81	32.72
			25.77	30.5
			31.9	27.31
			33.41
			27.64
			31.53
			30.06
			36.29
			32.16
			30.78
			33.97
			34.85
			33.46
			39.73
			39.15
			39.3
			39.3
			34.21
			31.45
			39.73
			25.88
			36.21
			30.38
			32.16
			38.84
			31.67
			32.66
			24.24
			28.55
			30.9
			28.11
			32.88
			35.31
			21.19

## Sheet: Figure 4d
Figure 4d
			Srv2ΔCARP residence times at pointed ends (s)
			2.72
			0.78
			3.7
			1.89
			1.1
			5.72
			2.8
			0.26
			0.97
			1.17
			0.85
			5.59
			1.69
			3.83
			1.56
			1.56
			1.5
			2.4
			3.38
			3.12
			0.97
			1.81
			2.34
			2.21
			0.71
			4.03
			1.61
			0.46
			0.19
			1.43
			3.05
			0.98
			5.33
			6.55
			3.06
			3.51
			2.53
			1.43
			5.07
			1.69
			3.83
			1.49
			5.46
			5.13
			1.11
			0.94
			4.6
			9.61
			1.05
			0.94
			1.25
			1.15
			0.52
			1.05
			1.57
			1.78
			12.21
			1.05
			2.09
			1.46
			2.09
			3.66
			0.94
			0.84
			3.14
			1.15
			3.55
			0.73
			1.46
			0.94
			1.36
			1.05
			1.05
			1.25
			5.43
			1.15
			0.73
			2.72
			2.19
			4.49
			1.05
			1.05
			3.03
			4.7
			2.3
			0.94
			1.78
			1.25
			1.46
			2.3
			1.05
			0.94
			0.94
			1.15
			1.36
			1.78
			0.94
			1.78
			1.15
			1.57
			1.05
			2.72
			0.84
			4.49
			5.33
			1.05
			0.94
			0.84
			1.46
			2.19
			0.84
			1.15
			4.91
			1.05
			4.39
			1.25
			3.55
			1.36
			0.84
			1.25
			1.25
			1.36
			2.3
			1.67
			2.3
			0.94

## Sheet: Figure 4h
Figure 4h
			Pointed end depolymerization (subunits s-1)
			Srv2ΔCARP Bound	Srv2ΔCARP Inbound
			15.93	-4.44
			0.7	-0.45
			1.81	16.61
			-35.65	13.18
			79.37	-0.92
			4.78	-0.73
			-6.24	8.38
			-69.71	4.07
			-9.46	0.12
			38.13	-1.42
			1.04	-5.31
			-3.96	0.75
			37.52	3.55
			26.28	0.26
			31.94	-0.19
			-18.6	3.64
			-0.42	1.98
			19.55	3.8
			-25.64	1.99
			55	-1.6
			-41.68	19.39
			-16.18	2
			-2.69	2.99
			32.97	2.07
			-81.77	-14.04
			45.61	7.34
			-18.95	3.08
			13.02	3.23
			-65.81	2.13
			25.65	0.75
			-11.26	-0.05
			-2.62	2.38
			8.57	-5.14
			21.01	-20.41
			8.11	2.94
			-104.81	1.41
			-43.44	4.99
			0.49	20.94
			-14.01	2.04
			-2.4	0.03
			-20.7	0.29
			80.76	-2.86
			-21.3	3.31
			2.76	1.29
			32.69	-2.03
			-8.68	0.04
			22.89	-1.93
			26.41	10.77
			24.4	0.22
			20.53	0.01
			-10.38	0.07
			33.49	4.98
			28.67	2.25
			64.82	-0.5
			24.06	12.05
			-13.97	3.65
			34.2	1.69
			-8.92	0
			8.72	-0.29
			-3.34	1.72
			18.53	4.08
			64.12	6.33
			19.76	-0.44
			60.04	-12.57
			-0.61	6.07
			-4.5	-0.07
			48.23	-1.3
			4.17	-6.44
			35.43	-0.87
			5.52	3.92
			-75.16	5.69
			0.02	5.46
			23.7	0.38
			-53.3	0.93
			12.56	-2.21
			-37.04	2.38
			24.52	12.49
			6.9	-2.08
			12.75	-0.48
			48.99	11.02
			-40.98	-16.24
			39.66
			5.15366	1.63111
